# Supplementary material for: Association of Calpain10 polymorphisms with polycystic ovarian syndrome susceptibility: a systematic review and meta-analysis with trial sequential analysis
Source: Front Genet. 2023 Sep 1;14:1153960. doi: 10.3389/fgene.2023.1153960 (PMC10505618; doi:10.3389/fgene.2023.1153960)
Supplement: Supplementary file 1 [file DataSheet1.ZIP]

Archive with 11 entries (11 files):
- Supplementary Figure S1-S11/Figure S1.tif
- Supplementary Figure S1-S11/Figure S10.jpg
- Supplementary Figure S1-S11/Figure S11.jpg
- Supplementary Figure S1-S11/Figure S2.tif
- Supplementary Figure S1-S11/Figure S3.tif
- Supplementary Figure S1-S11/Figure S4.tif
- Supplementary Figure S1-S11/Figure S5.tif
- Supplementary Figure S1-S11/Figure S6.tif
- Supplementary Figure S1-S11/Figure S7.tif
- Supplementary Figure S1-S11/Figure S8.jpg
- Supplementary Figure S1-S11/Figure S9.jpg
